# Supplementary material for: Truncated PPM1D impairs stem cell response to genotoxic stress and promotes growth of APC-deficient tumors in the mouse colon
Source: Cell Death Dis. 2019 Oct 28;10(11):818. doi: 10.1038/s41419-019-2057-4 (PMC6817818; doi:10.1038/s41419-019-2057-4)
Supplement: Supplementary file 4 — Supplementary table 1 [file 41419_2019_2057_MOESM4_ESM.xlsx]

## Sheet: Sheet1
Supplementary table 1
CRC samples	PPM1D somatic missense mutations		MSI-status	Other somatic mutations in tumor			Localization
	cDNA (c.) change	protein (p.) change		TP53	KRAS	BRAF
Norway (n=364)	1481T>C	L494P	MSI	wt	mut	wt	Right
	1802C>T	T601I	MSS	211del1C	wt	wt	Right
	1655G>A	R552Q	MSS	wt	mut	wt	Right
CZ (n=243)	1486A>G	I496V	n.a.	n.a.	n.a.	n.a.	n.a.
	1321C>T	R441C	n.a.	n.a.	n.a.	n.a.	n.a.
SWE (n=340)	1708T>C	S570P	n.a.	n.a.	n.a.	n.a.	n.a.
	1609A>G	T537A	n.a.	n.a.	n.a.	n.a.	n.a.
