# Supplementary material for: Truncated PPM1D impairs stem cell response to genotoxic stress and promotes growth of APC-deficient tumors in the mouse colon
Source: Cell Death Dis. 2019 Oct 28;10(11):818. doi: 10.1038/s41419-019-2057-4 (PMC6817818; doi:10.1038/s41419-019-2057-4)
Supplement: Supplementary file 5 — Supplementary table 2 [file 41419_2019_2057_MOESM5_ESM.xlsx]

## Sheet: List1
Supplmentary Table 2.
Tumor ID	Gene	Reference seq	Alternative seq	Homopolymer	Variant type	Variant description
173_A	BRE	A	-	8A	fs indel	BRE:NM_004899:exon5:c.481delA:p.K161fs
173_A	ATRIP	C	-	6C	fs indel	ATRIP:NM_032166:exon7:c.1028delC:p.T343fs
173_A	MSH3	A	-	8A	fs indel	MSH3:NM_002439:exon7:c.1141delA:p.K381fs
173_A	ZNF365	A	-	8A	fs indel	ZNF365:NM_014951:exon5:c.1189delA:p.K397fs
173_A	CEP57	C	T	no	stopgain SNV	CEP57:NM_014679:exon5:c.C607T:p.Q203X
173_A	RECQL	T	-	9T	fs indel	RECQL:NM_002907:exon3:c.120delA:p.K40fs
173_A	MLH3	T	-	8T	fs indel	MLH3:NM_014381:exon2:c.2021delA:p.N674fs
173_A	BLM	A	-	9A	fs indel	BLM:NM_000057:exon7:c.1536delA:p.G512fs
173_A	AXIN1	-	G	6G	fs indel	AXIN1:NM_003502:exon2:c.792dupC:p.G265fs
173_A	PPM1D	T	-	6T	fs indel	PPM1D:NM_003620:exon6:c.1344delT:p.N448fs
046_A	CASP8	C	-	5C	fs indel	CASP8:NM_001080125:exon1:c.71delC:p.T24fs
046_A	MSH3	A	-	8A	fs indel	MSH3:NM_002439:exon7:c.1141delA:p.K381fs
046_A	SHPRH	T	-	8T	fs indel	SHPRH:NM_173082:exon2:c.495delA:p.K165fs
046_A	PMS2	T	-	8T	fs indel	PMS2:NM_000535:exon11:c.1239delA:p.K413fs
046_A	XRCC2	T	-	7T	fs indel	XRCC2:NM_005431:exon3:c.801delA:p.K267fs
046_A	FANCG	T	-	5T	fs indel	FANCG:NM_004629:exon10:c.1410delA:p.K470fs
046_A	PTCH1	G	-	6G	fs indel	PTCH1:NM_000264:exon22:c.3606delC:p.P1202fs
046_A	ZNF365	A	-	8A	fs indel	ZNF365:NM_014951:exon5:c.1189delA:p.K397fs
046_A	MEN1	-	T	no	fs indel	MEN1:NM_000244:exon8:c.1136dupA:p.N379fs
046_A	RECQL	T	-	9T	fs indel	RECQL:NM_002907:exon3:c.120delA:p.K40fs
046_A	CDK4	G	-	no	fs indel	CDK4:NM_000075:exon7:c.763delC:p.R255fs
046_A	APEX1	C	-	6C	fs indel	APEX1:NM_001641:exon3:c.141delC:p.D47fs
046_A	MLH3	T	-	8T	fs indel	MLH3:NM_014381:exon2:c.2021delA:p.N674fs
046_A	FLCN	-	G	8G	fs indel	FLCN:NM_144997:exon11:c.1285dupC:p.H429fs
046_A	PPM1D	A	-	7A	fs indel	PPM1D:NM_003620:exon6:c.1529delA:p.Q510fs
